# Supplementary material for: Skeletal Muscle 31P Magnetic Resonance Spectroscopy Study of Patients with Parkinson’s Disease: Energy Metabolism and Exercise Performance
Source: Diagnostics (Basel). 2025 Oct 13;15(20):2573. doi: 10.3390/diagnostics15202573 (PMC12562816; doi:10.3390/diagnostics15202573)
Supplement: Supplementary file 1 [file diagnostics-15-02573-s001.zip]

Archive with 1 entries (1 files):
- diagnostics-3794679-supplementary.pdf
